# Supplementary material for: Interface Formation during the Growth of Phase Change Material Heterostructures Based on Ge-Rich Ge-Sb-Te Alloys
Source: Nanomaterials (Basel). 2022 Mar 18;12(6):1007. doi: 10.3390/nano12061007 (PMC8949867; doi:10.3390/nano12061007)
Supplement: Supplementary file 1 [file nanomaterials-12-01007-s001.zip]

Archive with 1 entries (1 files):
- nanomaterials-1610269-supplementary.pdf
